# Supplementary material for: Stress-induced alterations of mesocortical and mesolimbic dopaminergic pathways
Source: Sci Rep. 2021 May 26;11:11000. doi: 10.1038/s41598-021-90521-y (PMC8154906; doi:10.1038/s41598-021-90521-y)
Supplement: Supplementary file 2 — Supplementary Tables. [file 41598_2021_90521_MOESM2_ESM.xlsx]

## Sheet: SI Table 1
		Figure 1b - Social interaction ratio Two-way Anova statistical analysis
		Two-way ANOVA table	SS	DF	MS	F (DFn, DFd)	P value	Significant?
		Interaction	0.01777	2	0.008885	F (2, 72) = 0.05357	P = 0.9479	No
		Sex Factor	0.02596	1	0.02596	F (1, 72) = 0.1565	P = 0.6936	No
		Phenotype Factor	17.67	2	8.833	F (2, 72) = 53.25	P < 0.0001	Yes
		Residual	11.94	72	0.1659
		Tukey's multiple comparisons test	Mean Diff.	95% CI of diff.	Adjusted P Value	Significant?
		Male:Control vs. Male:Susceptible	1.15	0.7450 to 1.555	< 0.0001	Yes
		Male:Control vs. Male:Resilient	0.2582	-0.2303 to 0.7467	0.635	No
		Male:Control vs. Female:Control	-0.02142	-0.5572 to 0.5144	> 0.9999	No
		Male:Control vs. Female:Susceptible	1.068	0.5798 to 1.557	< 0.0001	Yes
		Male:Control vs. Female:Resilient	0.2437	-0.2734 to 0.7608	0.7387	No
		Male:Susceptible vs. Male:Resilient	-0.8918	-1.321 to -0.4629	< 0.0001	Yes
		Male:Susceptible vs. Female:Control	-1.171	-1.654 to -0.6894	< 0.0001	Yes
		Male:Susceptible vs. Female:Susceptible	-0.08173	-0.5106 to 0.3472	0.9934	No
		Male:Susceptible vs. Female:Resilient	-0.9063	-1.368 to -0.4452	< 0.0001	Yes
		Male:Resilient vs. Female:Control	-0.2796	-0.8337 to 0.2744	0.6794	No
		Male:Resilient vs. Female:Susceptible	0.8101	0.3017 to 1.319	0.0002	Yes
		Male:Resilient vs. Female:Resilient	-0.01451	-0.5505 to 0.5214	> 0.9999	No
		Female:Control vs. Female:Susceptible	1.09	0.5357 to 1.644	< 0.0001	Yes
		Female:Control vs. Female:Resilient	0.2651	-0.3143 to 0.8445	0.762	No
		Female:Susceptible vs. Female:Resilient	-0.8246	-1.361 to -0.2887	0.0004	Yes
		Figure 1c - Social interaction corner ratio Two-way Anova statistical analysis
		Two-way ANOVA table	SS	DF	MS	F (DFn, DFd)	P value	Significant?
		Interaction	18.7	2	9.35	F (2, 72) = 0.9793	P = 0.3805	No
		Sex Factor	1.512	1	1.512	F (1, 72) = 0.1584	P = 0.6918	No
		Phenotype Factor	236.9	2	118.4	F (2, 72) = 12.41	P < 0.0001	Yes
		Residual	687.4	72	9.547
		Tukey's multiple comparisons test	Mean Diff.	95% CI of diff.	Adjusted P Value	Significant?
		Male:Control vs. Male:Susceptible	-2.127	-5.220 to 0.9669	0.3454	No
		Male:Control vs. Male:Resilient	0.9413	-2.765 to 4.647	0.9757	No
		Male:Control vs. Female:Control	0.5655	-3.500 to 4.631	0.9985	No
		Male:Control vs. Female:Susceptible	-3.794	-7.501 to -0.08824	0.0417	Yes
		Male:Control vs. Female:Resilient	1.154	-2.651 to 4.959	0.9483	No
		Male:Susceptible vs. Male:Resilient	3.068	-0.2054 to 6.341	0.079	No
		Male:Susceptible vs. Female:Control	2.692	-0.9827 to 6.367	0.2766	No
		Male:Susceptible vs. Female:Susceptible	-1.668	-4.941 to 1.605	0.6705	No
		Male:Susceptible vs. Female:Resilient	3.28	-0.1046 to 6.665	0.0629	No
		Male:Resilient vs. Female:Control	-0.3758	-4.579 to 3.828	0.9998	No
		Male:Resilient vs. Female:Susceptible	-4.736	-8.593 to -0.8782	0.0075	Yes
		Male:Resilient vs. Female:Resilient	0.2125	-3.740 to 4.165	> 0.9999	No
		Female:Control vs. Female:Susceptible	-4.36	-8.563 to -0.1563	0.0376	Yes
		Female:Control vs. Female:Resilient	0.5883	-3.703 to 4.880	0.9986	No
		Female:Susceptible vs. Female:Resilient	4.948	0.9955 to 8.901	0.006	Yes

## Sheet: SI Table 2
		Supplemental table 1 | Two-way ANOVA results of mPFC sholl analysis																	Supplemental table 2 | Two-way ANOVA results of mPFC sholl analysis											Figure 2e - TH expression in Nac two-way anova statistical analysis									Figure 2c - SI ratio and TH expression in PFC correlation
																														Two-way ANOVA table	SS	DF	MS	F (DFn, DFd)	P value	Significant?			Test	Pearson
		DATA	Total					Male					Female						Total	ANOVA table TOTAL	SS	DF	MS	F (DFn, DFd)	P value					Interaction	0.06722	2	0.03361	F (2, 46) = 0.3016	P = 0.7411	No			r	0.3483
																				Interaction	25990	88	295.3	F (88, 1616) = 0,7993	P = 0,9119					Sex Factor	0.09141	1	0.09141	F (1, 46) = 0.8204	P = 0.3698	No			p-value	0.0238
		Tukey's multiple comparisons test	Mean Diff,	95% CI of diff,	Significant?	Summary	Adjusted P Value	Mean Diff,	95% CI of diff,	Significant?	Summary	Adjusted P Value	Mean Diff,	95% CI of diff,	Significant?	Summary	Adjusted P Value			Row Factor	1457000	44	33105	F (44, 1616) = 89,59	P < 0,0001					Phenotype Factor	0.3756	2	0.1878	F (2, 46) = 1.685	P = 0.1966	No
		0.																		Column Factor	46271	2	23135	F (2, 1616) = 62,61	P < 0,0001					Residual	5.125	46	0.1114						Figure 2f - SI ratio and TH expression in NAc correlation
		Control vs. Susceptible	-0.05572	-16,67 to 16,56	No	ns	> 0.9999	0.03889	-20,47 to 20,55	No	ns	> 0.9999	-0.119	-24,40 to 24,16	No	ns	> 0.9999			Residual	597131	1616	369.5																Test	Spearman
		Control vs. Resilient	0.04674	-18,43 to 18,52	No	ns	> 0.9999	0.1722	-20,34 to 20,68	No	ns	0.9998	-0.05913	-28,46 to 28,34	No	ns	> 0.9999		Male	ANOVA table	SS	DF	MS	F (DFn, DFd)	P value					Tukey's multiple comparisons test	Mean Diff.	95% CI of diff.	Adjusted P Value	Significant?					r	-0.3153
		Susceptible vs. Resilient	0.1025	-17,35 to 17,55	No	ns	0.9999	0.1333	-21,29 to 21,56	No	ns	0.9999	0.05992	-25,46 to 25,58	No	ns	> 0.9999			Interaction	11048	84	131.5	F (84, 549) = 0,6331	P = 0,9948														p-value	0.0257
																				Row Factor	499482	42	11892	F (42, 549) = 57,24	P < 0,0001					Male:Control vs. Male:Susceptible	-0.08157	-0.5494 to 0.3863	0.9952	No
		25.																		Column Factor	30256	2	15128	F (2, 549) = 72,82	P < 0,0001					Male:Control vs. Male:Resilient	0.05982	-0.4080 to 0.5277	0.9989	No					Figure 2i - SI ratio and TH expression in VTA correlation
		Control vs. Susceptible	14.96	-1,655 to 31,57	No	ns	0.0877	6.544	-13,97 to 27,06	No	ns	0.7339	23.91	-0,3692 to 48,19	No	ns	0.0547			Residual	114060	549	207.8							Male:Control vs. Female:Control	-6.623e-09	-0.4822 to 0.4822	> 0.9999	No					Test	Spearman
		Control vs. Resilient	10.51	-7,968 to 28,98	No	ns	0.3764	-3.052	-23,56 to 17,46	No	ns	0.9348	22.1	-6,301 to 50,50	No	ns	0.1614		Female	ANOVA table Female	SS	DF	MS	F (DFn, DFd)	P value					Male:Control vs. Female:Susceptible	-0.253	-0.6990 to 0.1931	0.5477	No					r	0.02078
		Susceptible vs. Resilient	-4.453	-21,90 to 13,00	No	ns	0.8208	-9.597	-31,02 to 11,83	No	ns	0.544	-1.81	-27,33 to 23,71	No	ns	0.9848			Interaction	23948	88	272.1	F (88, 938) = 0,5755	P = 0,9993					Male:Control vs. Female:Resilient	-0.0246	-0.5477 to 0.4985	> 0.9999	No					p-value	0.8737
																				Row Factor	923144	44	20981	F (44, 938) = 44,37	P < 0,0001					Male:Susceptible vs. Male:Resilient	0.1414	-0.3265 to 0.6092	0.9449	No
		50.																		Column Factor	43610	2	21805	F (2, 938) = 46,11	P < 0,0001					Male:Susceptible vs. Female:Control	0.08157	-0.4007 to 0.5638	0.9958	No
		Control vs. Susceptible	20.16	3,548 to 36,78	Yes	*	0.0124	13.79	-6,727 to 34,30	No	ns	0.2554	28.22	3,947 to 52,50	Yes	*	0.0178			Residual	443544	938	472.9							Male:Susceptible vs. Female:Susceptible	-0.1714	-0.6175 to 0.2747	0.8609	No
		Control vs. Resilient	11.92	-6,558 to 30,39	No	ns	0.285	-1.395	-21,91 to 19,12	No	ns	0.986	23.3	-5,098 to 51,70	No	ns	0.1319													Male:Susceptible vs. Female:Resilient	0.05697	-0.4661 to 0.5800	0.9995	No
		Susceptible vs. Resilient	-8.246	-25,70 to 9,203	No	ns	0.5088	-15.18	-36,60 to 6,244	No	ns	0.2196	-4.924	-30,45 to 20,60	No	ns	0.8932													Male:Resilient vs. Female:Control	-0.05982	-0.5421 to 0.4224	0.999	No
																														Male:Resilient vs. Female:Susceptible	-0.3128	-0.7589 to 0.1333	0.313	No
		75.																												Male:Resilient vs. Female:Resilient	-0.08442	-0.6075 to 0.4386	0.9966	No
		Control vs. Susceptible	16.79	0,1750 to 33,40	Yes	*	0.047	7.312	-13,20 to 27,82	No	ns	0.6797	28.4	4,124 to 52,68	Yes	*	0.0169													Female:Control vs. Female:Susceptible	-0.253	-0.7141 to 0.2082	0.5829	No
		Control vs. Resilient	8.729	-9,744 to 27,20	No	ns	0.5089	-9.615	-30,13 to 10,90	No	ns	0.5135	24.43	-3,969 to 52,83	No	ns	0.1081													Female:Control vs. Female:Resilient	-0.0246	-0.5606 to 0.5114	> 0.9999	No
		Susceptible vs. Resilient	-8.06	-25,51 to 9,389	No	ns	0.5244	-16.93	-38,35 to 4,497	No	ns	0.1524	-3.971	-29,49 to 21,55	No	ns	0.9291													Female:Susceptible vs. Female:Resilient	0.2284	-0.2753 to 0.7321	0.7569	No
		100.																												Figure 2h - TH expression in VTA two-way anova statistical analysis
		Control vs. Susceptible	16.69	0,07369 to 33,30	Yes	*	0.0487	11.49	-9,021 to 32,00	No	ns	0.3866	24.71	0,4346 to 48,99	Yes	*	0.0449													Two-way ANOVA table	SS	DF	MS	F (DFn, DFd)	P value	Significant?
		Control vs. Resilient	9.293	-9,181 to 27,77	No	ns	0.4653	-0.8311	-21,34 to 19,68	No	ns	0.995	18.05	-10,35 to 46,45	No	ns	0.2954													Interaction	0.09359	2	0.0468	F (2, 56) = 1.416	P = 0.2513	No
		Susceptible vs. Resilient	-7.395	-24,84 to 10,05	No	ns	0.5806	-12.32	-33,75 to 9,102	No	ns	0.3673	-6.665	-32,19 to 18,86	No	ns	0.813													Sex Factor	0.03751	1	0.03751	F (1, 56) = 1.135	P = 0.2913	No
																														Phenotype Factor	0.1	2	0.05002	F (2, 56) = 1.513	P = 0.2291	No
		125.																												Residual	1.851	56	0.03305
		Control vs. Susceptible	21.82	5,203 to 38,43	Yes	**	0.006	16.06	-4,452 to 36,57	No	ns	0.1576	28.94	4,662 to 53,22	Yes	*	0.0145
		Control vs. Resilient	6.149	-12,33 to 24,62	No	ns	0.7149	-2.192	-22,70 to 18,32	No	ns	0.9658	13.35	-15,04 to 41,75	No	ns	0.5119													Tukey's multiple comparisons test	Mean Diff.	95% CI of diff.	Adjusted P Value	Significant?
		Susceptible vs. Resilient	-15.67	-33,12 to 1,781	No	ns	0.0888	-18.25	-39,68 to 3,172	No	ns	0.1126	-15.58	-41,11 to 9,939	No	ns	0.3242
																														Male:Control vs. Male:Susceptible	0.04065	-0.1791 to 0.2604	0.9939	No
		150.																												Male:Control vs. Male:Resilient	-0.1433	-0.3777 to 0.09106	0.4714	No
		Control vs. Susceptible	24.55	7,940 to 41,17	Yes	**	0.0016	17.72	-2,797 to 38,23	No	ns	0.1061	32.43	8,154 to 56,71	Yes	**	0.005													Male:Control vs. Female:Control	-1.253e-07	-0.2493 to 0.2493	> 0.9999	No
		Control vs. Resilient	9.537	-8,937 to 28,01	No	ns	0.4467	0.5617	-19,95 to 21,07	No	ns	0.9977	17.29	-11,11 to 45,69	No	ns	0.3263													Male:Control vs. Female:Susceptible	0.02825	-0.2005 to 0.2570	0.9991	No
		Susceptible vs. Resilient	-15.02	-32,47 to 2,432	No	ns	0.108	-17.15	-38,58 to 4,270	No	ns	0.145	-15.14	-40,67 to 10,38	No	ns	0.3451													Male:Control vs. Female:Resilient	0.01844	-0.2227 to 0.2596	> 0.9999	No
																														Male:Susceptible vs. Male:Resilient	-0.184	-0.4096 to 0.04166	0.1719	No
		175.																												Male:Susceptible vs. Female:Control	-0.04065	-0.2817 to 0.2004	0.9961	No
		Control vs. Susceptible	27.9	11,29 to 44,51	Yes	***	0.0003	25.24	4,726 to 45,75	Yes	*	0.0111	32.26	7,979 to 56,53	Yes	**	0.0053													Male:Susceptible vs. Female:Susceptible	-0.0124	-0.2322 to 0.2074	> 0.9999	No
		Control vs. Resilient	7.897	-10,58 to 26,37	No	ns	0.5752	1.488	-19,02 to 22,00	No	ns	0.9841	13.41	-14,99 to 41,81	No	ns	0.5089													Male:Susceptible vs. Female:Resilient	-0.02221	-0.2548 to 0.2104	0.9997	No
		Susceptible vs. Resilient	-20	-37,45 to -2,554	Yes	*	0.0198	-23.75	-45,17 to -2,326	Yes	*	0.0255	-18.84	-44,37 to 6,681	No	ns	0.1934													Male:Resilient vs. Female:Control	0.1433	-0.1111 to 0.3978	0.562	No
																														Male:Resilient vs. Female:Susceptible	0.1716	-0.06281 to 0.4060	0.2727	No
		200.																												Male:Resilient vs. Female:Resilient	0.1618	-0.08471 to 0.4082	0.3914	No
		Control vs. Susceptible	25.27	8,657 to 41,89	Yes	**	0.0011	25.01	4,503 to 45,53	Yes	*	0.012	28.95	4,670 to 53,22	Yes	*	0.0145													Female:Control vs. Female:Susceptible	0.02825	-0.2210 to 0.2775	0.9994	No
		Control vs. Resilient	7.151	-11,32 to 25,62	No	ns	0.6353	2.546	-17,97 to 23,06	No	ns	0.9542	11.18	-17,22 to 39,58	No	ns	0.6251													Female:Control vs. Female:Resilient	0.01844	-0.2422 to 0.2791	> 0.9999	No
		Susceptible vs. Resilient	-18.12	-35,57 to -0,6713	Yes	*	0.0396	-22.47	-43,89 to -1,045	Yes	*	0.0373	-17.77	-43,29 to 7,757	No	ns	0.2318													Female:Susceptible vs. Female:Resilient	-0.009816	-0.2509 to 0.2313	> 0.9999	No
		225.
		Control vs. Susceptible	29.79	13,18 to 46,41	Yes	****	< 0.0001	25.58	5,071 to 46,09	Yes	**	0.0098	35.43	11,15 to 59,71	Yes	**	0.0018
		Control vs. Resilient	8.915	-9,558 to 27,39	No	ns	0.4944	-2.399	-22,91 to 18,11	No	ns	0.9592	18.55	-9,845 to 46,95	No	ns	0.2756
		Susceptible vs. Resilient	-20.88	-38,33 to -3,429	Yes	*	0.014	-27.98	-49,41 to -6,558	Yes	**	0.0064	-16.87	-42,40 to 8,648	No	ns	0.2672
		250.
		Control vs. Susceptible	23.88	7,269 to 40,50	Yes	**	0.0022	23.95	3,441 to 44,46	Yes	*	0.0172	26.18	1,899 to 50,45	Yes	*	0.0309
		Control vs. Resilient	8.79	-9,683 to 27,26	No	ns	0.5041	-2.746	-23,26 to 17,77	No	ns	0.9469	18.53	-9,870 to 46,93	No	ns	0.2765
		Susceptible vs. Resilient	-15.09	-32,54 to 2,357	No	ns	0.1056	-26.7	-48,12 to -5,275	Yes	**	0.0099	-7.646	-33,17 to 17,88	No	ns	0.7616
		275.
		Control vs. Susceptible	23.96	7,348 to 40,58	Yes	**	0.0021	24.68	4,170 to 45,19	Yes	*	0.0135	25.63	1,351 to 49,91	Yes	*	0.0357
		Control vs. Resilient	11.98	-6,496 to 30,45	No	ns	0.2813	1.578	-18,93 to 22,09	No	ns	0.9821	20.75	-7,649 to 49,15	No	ns	0.2
		Susceptible vs. Resilient	-11.98	-29,43 to 5,465	No	ns	0.2412	-23.1	-44,53 to -1,680	Yes	*	0.031	-4.878	-30,40 to 20,65	No	ns	0.895
		300.
		Control vs. Susceptible	20.2	3,581 to 36,81	Yes	*	0.0123	16.29	-4,219 to 36,80	No	ns	0.1494	23.4	-0,8801 to 47,67	No	ns	0.0617
		Control vs. Resilient	6.97	-11,50 to 25,44	No	ns	0.6498	-1.946	-22,46 to 18,57	No	ns	0.973	14.48	-13,91 to 42,88	No	ns	0.4551
		Susceptible vs. Resilient	-13.23	-30,67 to 4,224	No	ns	0.1773	-18.24	-39,66 to 3,185	No	ns	0.113	-8.912	-34,44 to 16,61	No	ns	0.6909
		325.
		Control vs. Susceptible	18.89	2,273 to 35,50	Yes	*	0.0211	17.25	-3,265 to 37,76	No	ns	0.1191	21.2	-3,072 to 45,48	No	ns	0.101
		Control vs. Resilient	4.645	-13,83 to 23,12	No	ns	0.8256	-4.297	-24,81 to 16,21	No	ns	0.875	12.19	-16,21 to 40,58	No	ns	0.5725
		Susceptible vs. Resilient	-14.24	-31,69 to 3,207	No	ns	0.1348	-21.54	-42,97 to -0,1196	Yes	*	0.0484	-9.02	-34,54 to 16,50	No	ns	0.6847
		350.
		Control vs. Susceptible	18.77	2,153 to 35,38	Yes	*	0.0221	18.88	-1,628 to 39,40	No	ns	0.0785	20.65	-3,628 to 44,93	No	ns	0.1136
		Control vs. Resilient	7.478	-11,00 to 25,95	No	ns	0.609	-2.859	-23,37 to 17,65	No	ns	0.9426	16.2	-12,20 to 44,60	No	ns	0.374
		Susceptible vs. Resilient	-11.29	-28,74 to 6,160	No	ns	0.2828	-21.74	-43,17 to -0,3196	Yes	*	0.0458	-4.453	-29,98 to 21,07	No	ns	0.9117
		375.
		Control vs. Susceptible	19.04	2,429 to 35,66	Yes	*	0.0198	17.83	-2,681 to 38,34	No	ns	0.1031	21.19	-3,087 to 45,47	No	ns	0.1013
		Control vs. Resilient	6.056	-12,42 to 24,53	No	ns	0.7221	-5.469	-25,98 to 15,04	No	ns	0.8055	15.75	-12,65 to 44,15	No	ns	0.3945
		Susceptible vs. Resilient	-12.99	-30,44 to 4,462	No	ns	0.1885	-23.3	-44,72 to -1,876	Yes	*	0.0292	-5.441	-30,96 to 20,08	No	ns	0.8711
		400.
		Control vs. Susceptible	16.9	0,2860 to 33,51	Yes	*	0.0451	14.94	-5,577 to 35,45	No	ns	0.2019	19.83	-4,447 to 44,11	No	ns	0.1343
		Control vs. Resilient	5.326	-13,15 to 23,80	No	ns	0.7773	-3.405	-23,92 to 17,11	No	ns	0.9196	12.72	-15,68 to 41,11	No	ns	0.5448
		Susceptible vs. Resilient	-11.57	-29,02 to 5,875	No	ns	0.2652	-18.34	-39,76 to 3,084	No	ns	0.1103	-7.114	-32,64 to 18,41	No	ns	0.79
		425.
		Control vs. Susceptible	14.89	-1,729 to 31,50	No	ns	0.0898	11.58	-8,931 to 32,09	No	ns	0.3808	17.69	-6,583 to 41,97	No	ns	0.2016
		Control vs. Resilient	1.259	-17,21 to 19,73	No	ns	0.986	-6.506	-27,02 to 14,01	No	ns	0.7365	7.808	-20,59 to 36,21	No	ns	0.795
		Susceptible vs. Resilient	-13.63	-31,08 to 3,823	No	ns	0.1595	-18.09	-39,51 to 3,337	No	ns	0.1171	-9.886	-35,41 to 15,64	No	ns	0.6346
		450.
		Control vs. Susceptible	16.24	-0,3725 to 32,86	No	ns	0.057	13.81	-6,701 to 34,32	No	ns	0.2541	19.47	-4,806 to 43,75	No	ns	0.1442
		Control vs. Resilient	2.102	-16,37 to 20,58	No	ns	0.9615	-7.569	-28,08 to 12,94	No	ns	0.6612	10.28	-18,12 to 38,68	No	ns	0.672
		Susceptible vs. Resilient	-14.14	-31,59 to 3,310	No	ns	0.1387	-21.38	-42,80 to 0,04372	No	ns	0.0506	-9.19	-34,71 to 16,33	No	ns	0.675
		475.
		Control vs. Susceptible	13.98	-2,636 to 30,59	No	ns	0.1191	15	-5,512 to 35,51	No	ns	0.1991	14.53	-9,751 to 38,80	No	ns	0.3389
		Control vs. Resilient	0.06748	-18,41 to 18,54	No	ns	> 0.9999	-7.015	-27,53 to 13,50	No	ns	0.7009	6.022	-22,38 to 34,42	No	ns	0.8724
		Susceptible vs. Resilient	-13.91	-31,36 to 3,539	No	ns	0.1477	-22.02	-43,44 to -0,5913	Yes	*	0.0424	-8.504	-34,03 to 17,02	No	ns	0.7141
		500.
		Control vs. Susceptible	15.7	-0,9138 to 32,31	No	ns	0.0687	11.81	-8,699 to 32,32	No	ns	0.3663	20.15	-4,127 to 44,43	No	ns	0.1259
		Control vs. Resilient	2.755	-15,72 to 21,23	No	ns	0.9347	-8.351	-28,86 to 12,16	No	ns	0.6046	12.16	-16,24 to 40,56	No	ns	0.5736
		Susceptible vs. Resilient	-12.95	-30,39 to 4,504	No	ns	0.1905	-20.16	-41,59 to 1,260	No	ns	0.0701	-7.987	-33,51 to 17,54	No	ns	0.743
		525.
		Control vs. Susceptible	13.85	-2,764 to 30,46	No	ns	0.1238	12.27	-8,242 to 32,78	No	ns	0.3386	17.2	-7,077 to 41,48	No	ns	0.22
		Control vs. Resilient	0.06702	-18,41 to 18,54	No	ns	> 0.9999	-12.94	-33,45 to 7,569	No	ns	0.3	11.05	-17,35 to 39,45	No	ns	0.6318
		Susceptible vs. Resilient	-13.78	-31,23 to 3,666	No	ns	0.1529	-25.21	-46,64 to -3,788	Yes	*	0.0162	-6.147	-31,67 to 19,38	No	ns	0.8386
		550.
		Control vs. Susceptible	15.61	-1,006 to 32,22	No	ns	0.0708	13.43	-7,078 to 33,94	No	ns	0.2735	18.59	-5,682 to 42,87	No	ns	0.1708
		Control vs. Resilient	2.637	-15,84 to 21,11	No	ns	0.9401	-6.368	-26,88 to 14,14	No	ns	0.746	10.25	-18,15 to 38,65	No	ns	0.6735
		Susceptible vs. Resilient	-12.97	-30,42 to 4,478	No	ns	0.1893	-19.8	-41,23 to 1,622	No	ns	0.0769	-8.341	-33,86 to 17,18	No	ns	0.7233
		575.
		Control vs. Susceptible	11.92	-4,694 to 28,54	No	ns	0.2119	5.904	-14,61 to 26,42	No	ns	0.7773	17.53	-6,751 to 41,80	No	ns	0.2078
		Control vs. Resilient	-2.431	-20,90 to 16,04	No	ns	0.9488	-11.43	-31,94 to 9,086	No	ns	0.3907	5.232	-23,17 to 33,63	No	ns	0.9021
		Susceptible vs. Resilient	-14.35	-31,80 to 3,098	No	ns	0.1307	-17.33	-38,75 to 4,094	No	ns	0.1393	-12.29	-37,82 to 13,23	No	ns	0.4954
		600.
		Control vs. Susceptible	15.78	-0,8332 to 32,40	No	ns	0.0668	11.24	-9,270 to 31,75	No	ns	0.4025	20.38	-3,893 to 44,66	No	ns	0.12
		Control vs. Resilient	0.9627	-17,51 to 19,44	No	ns	0.9918	-7.727	-28,24 to 12,78	No	ns	0.6498	8.35	-20,05 to 36,75	No	ns	0.7693
		Susceptible vs. Resilient	-14.82	-32,27 to 2,631	No	ns	0.1144	-18.97	-40,39 to 2,455	No	ns	0.0948	-12.03	-37,56 to 13,49	No	ns	0.5101
		625.
		Control vs. Susceptible	16.11	-0,5002 to 32,73	No	ns	0.0596	12.48	-8,027 to 33,00	No	ns	0.326	20.11	-4,169 to 44,39	No	ns	0.127
		Control vs. Resilient	2.662	-15,81 to 21,14	No	ns	0.939	-4.836	-25,35 to 15,68	No	ns	0.8445	9.043	-19,36 to 37,44	No	ns	0.7352
		Susceptible vs. Resilient	-13.45	-30,90 to 3,997	No	ns	0.1671	-17.32	-38,74 to 4,104	No	ns	0.1396	-11.06	-36,59 to 14,46	No	ns	0.5659
		650.
		Control vs. Susceptible	14.34	-2,272 to 30,96	No	ns	0.1065	11.02	-9,488 to 31,53	No	ns	0.4168	18.32	-5,961 to 42,59	No	ns	0.1799
		Control vs. Resilient	1.25	-17,22 to 19,72	No	ns	0.9862	-6.882	-27,39 to 13,63	No	ns	0.7103	8.167	-20,23 to 36,57	No	ns	0.7781
		Susceptible vs. Resilient	-13.09	-30,54 to 4,357	No	ns	0.1835	-17.91	-39,33 to 3,519	No	ns	0.1222	-10.15	-35,67 to 15,37	No	ns	0.6192
		675.
		Control vs. Susceptible	12.64	-3,971 to 29,26	No	ns	0.1748	8.751	-11,76 to 29,26	No	ns	0.5755	17.39	-6,883 to 41,67	No	ns	0.2127
		Control vs. Resilient	0.205	-18,27 to 18,68	No	ns	0.9996	-10.19	-30,70 to 10,32	No	ns	0.473	9.038	-19,36 to 37,44	No	ns	0.7355
		Susceptible vs. Resilient	-12.44	-29,89 to 5,011	No	ns	0.2162	-18.94	-40,37 to 2,480	No	ns	0.0954	-8.356	-33,88 to 17,17	No	ns	0.7225
		700.
		Control vs. Susceptible	14.17	-2,443 to 30,79	No	ns	0.1123	10.95	-9,564 to 31,46	No	ns	0.4218	18.13	-6,143 to 42,41	No	ns	0.1861
		Control vs. Resilient	4.693	-13,78 to 23,17	No	ns	0.8223	-7.811	-28,32 to 12,70	No	ns	0.6438	15.25	-13,15 to 43,65	No	ns	0.4178
		Susceptible vs. Resilient	-9.479	-26,93 to 7,970	No	ns	0.4099	-18.76	-40,18 to 2,665	No	ns	0.0998	-2.88	-28,40 to 22,64	No	ns	0.9621
		725.
		Control vs. Susceptible	11.83	-4,788 to 28,44	No	ns	0.2172	5.577	-14,93 to 26,09	No	ns	0.7986	16.7	-7,573 to 40,98	No	ns	0.2397
		Control vs. Resilient	4.341	-14,13 to 22,81	No	ns	0.8459	-8.286	-28,80 to 12,23	No	ns	0.6093	14.99	-13,41 to 43,38	No	ns	0.4306
		Susceptible vs. Resilient	-7.486	-24,94 to 9,963	No	ns	0.5729	-13.86	-35,29 to 7,560	No	ns	0.2819	-1.719	-27,24 to 23,80	No	ns	0.9863
		750.
		Control vs. Susceptible	11.91	-4,700 to 28,53	No	ns	0.2123	0.6339	-19,88 to 21,15	No	ns	0.9971	21.49	-2,788 to 45,77	No	ns	0.095
		Control vs. Resilient	-0.7512	-19,22 to 17,72	No	ns	0.995	-18.69	-39,21 to 1,817	No	ns	0.0825	14.47	-13,93 to 42,86	No	ns	0.456
		Susceptible vs. Resilient	-12.67	-30,11 to 4,784	No	ns	0.2044	-19.33	-40,75 to 2,095	No	ns	0.0867	-7.024	-32,55 to 18,50	No	ns	0.7946
		775.
		Control vs. Susceptible	9.725	-6,889 to 26,34	No	ns	0.3553	2.837	-17,67 to 23,35	No	ns	0.9434	15.85	-8,426 to 40,13	No	ns	0.276
		Control vs. Resilient	-0.8815	-19,36 to 17,59	No	ns	0.9931	-18.28	-38,79 to 2,229	No	ns	0.0918	13.8	-14,60 to 42,19	No	ns	0.4895
		Susceptible vs. Resilient	-10.61	-28,06 to 6,843	No	ns	0.3277	-21.12	-42,54 to 0,3037	No	ns	0.0543	-2.056	-27,58 to 23,47	No	ns	0.9805
		800.
		Control vs. Susceptible	12.51	-4,101 to 29,13	No	ns	0.1812	8.987	-11,52 to 29,50	No	ns	0.5585	15.74	-8,535 to 40,02	No	ns	0.2809
		Control vs. Resilient	1.751	-16,72 to 20,22	No	ns	0.9731	-15.88	-36,39 to 4,632	No	ns	0.1642	16.54	-11,86 to 44,94	No	ns	0.3587
		Susceptible vs. Resilient	-10.76	-28,21 to 6,687	No	ns	0.3171	-24.87	-46,29 to -3,443	Yes	*	0.018	0.7962	-24,73 to 26,32	No	ns	0.997
		825.
		Control vs. Susceptible	4.924	-11,69 to 21,54	No	ns	0.7663	2.907	-17,60 to 23,42	No	ns	0.9407	6.629	-17,65 to 30,91	No	ns	0.7975
		Control vs. Resilient	-5.201	-23,67 to 13,27	No	ns	0.7865	-21.33	-41,84 to -0,8150	Yes	*	0.0394	8.285	-20,11 to 36,68	No	ns	0.7724
		Susceptible vs. Resilient	-10.12	-27,57 to 7,324	No	ns	0.3617	-24.23	-45,66 to -2,810	Yes	*	0.022	1.656	-23,87 to 27,18	No	ns	0.9873
		850.
		Control vs. Susceptible	3.644	-12,97 to 20,26	No	ns	0.8642	2.123	-18,39 to 22,63	No	ns	0.9679	4.743	-19,53 to 29,02	No	ns	0.8905
		Control vs. Resilient	-3.102	-21,58 to 15,37	No	ns	0.9181	-15.77	-36,28 to 4,743	No	ns	0.1683	7.48	-20,92 to 35,88	No	ns	0.8102
		Susceptible vs. Resilient	-6.746	-24,20 to 10,70	No	ns	0.636	-17.89	-39,32 to 3,532	No	ns	0.1225	2.736	-22,79 to 28,26	No	ns	0.9657
		875.
		Control vs. Susceptible	3.958	-12,66 to 20,57	No	ns	0.842	3.457	-17,05 to 23,97	No	ns	0.9172	4.592	-19,69 to 28,87	No	ns	0.8971
		Control vs. Resilient	-0.01503	-18,49 to 18,46	No	ns	> 0.9999	-10.89	-31,40 to 9,620	No	ns	0.4255	9.072	-19,33 to 37,47	No	ns	0.7338
		Susceptible vs. Resilient	-3.973	-21,42 to 13,48	No	ns	0.8546	-14.35	-35,77 to 7,075	No	ns	0.2578	4.48	-21,04 to 30,00	No	ns	0.9107
		900.
		Control vs. Susceptible	0.4859	-16,13 to 17,10	No	ns	0.9974	-1.937	-22,45 to 18,57	No	ns	0.9732	2.384	-21,89 to 26,66	No	ns	0.9711
		Control vs. Resilient	-3.469	-21,94 to 15,00	No	ns	0.8986	-14.44	-34,95 to 6,074	No	ns	0.224	5.719	-22,68 to 34,12	No	ns	0.8841
		Susceptible vs. Resilient	-3.955	-21,40 to 13,49	No	ns	0.8558	-12.5	-33,92 to 8,924	No	ns	0.3568	3.335	-22,19 to 28,86	No	ns	0.9495
		925.
		Control vs. Susceptible	0.882	-15,73 to 17,50	No	ns	0.9915	-0.435	-20,95 to 20,08	No	ns	0.9986	2.405	-21,87 to 26,68	No	ns	0.9706
		Control vs. Resilient	0.1435	-18,33 to 18,62	No	ns	0.9998	-8.905	-29,42 to 11,61	No	ns	0.5644	7.737	-20,66 to 36,14	No	ns	0.7983
		Susceptible vs. Resilient	-0.7385	-18,19 to 16,71	No	ns	0.9946	-8.47	-29,89 to 12,95	No	ns	0.6221	5.332	-20,19 to 30,85	No	ns	0.8759
		950.
		Control vs. Susceptible	-1.236	-17,85 to 15,38	No	ns	0.9834	0.1661	-20,35 to 20,68	No	ns	0.9998	-1.702	-25,98 to 22,57	No	ns	0.9852
		Control vs. Resilient	-1.072	-19,55 to 17,40	No	ns	0.9898	-7.457	-27,97 to 13,05	No	ns	0.6693	4.256	-24,14 to 32,66	No	ns	0.9341
		Susceptible vs. Resilient	0.164	-17,29 to 17,61	No	ns	0.9997	-7.623	-29,05 to 13,80	No	ns	0.6806	5.958	-19,56 to 31,48	No	ns	0.8475
		975.
		Control vs. Susceptible	-1.193	-18,03 to 15,64	No	ns	0.9849	0.3899	-21,48 to 22,26	No	ns	0.999	-2.543	-26,82 to 21,73	No	ns	0.9672
		Control vs. Resilient	-1.208	-19,68 to 17,27	No	ns	0.9871	-2.243	-22,75 to 18,27	No	ns	0.9642	-0.3833	-28,78 to 28,02	No	ns	0.9994
		Susceptible vs. Resilient	-0.01556	-17,68 to 17,65	No	ns	> 0.9999	-2.633	-25,36 to 20,09	No	ns	0.9599	2.16	-23,36 to 27,68	No	ns	0.9785
		1000.
		Control vs. Susceptible	-0.551	-17,77 to 16,67	No	ns	0.9969	-1.111	-23,83 to 21,61	No	ns	0.9927	-0.4583	-24,74 to 23,82	No	ns	0.9989
		Control vs. Resilient	-1.399	-20,71 to 17,91	No	ns	0.9842	-2.927	-24,35 to 18,50	No	ns	0.9448	0.2	-29,69 to 30,09	No	ns	0.9999
		Susceptible vs. Resilient	-0.8476	-19,03 to 17,33	No	ns	0.9934	-1.815	-24,54 to 20,91	No	ns	0.9808	0.6583	-26,51 to 27,83	No	ns	0.9982
		1025.
		Control vs. Susceptible	-1.681	-19,58 to 16,22	No	ns	0.9736	-0.9583	-24,91 to 22,99	No	ns	0.9951	-2.018	-26,70 to 22,66	No	ns	0.9799
		Control vs. Resilient	-1.18	-20,88 to 18,52	No	ns	0.9892	-0.95	-23,67 to 21,77	No	ns	0.9947	-1.257	-31,15 to 28,63	No	ns	0.9946
		Susceptible vs. Resilient	0.5017	-17,91 to 18,91	No	ns	0.9977	0.008333	-22,71 to 22,73	No	ns	> 0.9999	0.7606	-26,77 to 28,29	No	ns	0.9977
		1050.
		Control vs. Susceptible	-0.9226	-23,15 to 21,30	No	ns	0.9948	1	-24,87 to 26,87	No	ns	0.9955	-1.94	-37,17 to 33,28	No	ns	0.9908
		Control vs. Resilient	-0.381	-25,47 to 24,71	No	ns	0.9993	1	-21,72 to 23,72	No	ns	0.9941	-6.5	-65,44 to 52,44	No	ns	0.9637
		Susceptible vs. Resilient	0.5417	-22,74 to 23,83	No	ns	0.9984	0	-24,74 to 24,74	No	ns	> 0.9999	-4.56	-59,13 to 50,01	No	ns	0.979
		1075.
		Control vs. Susceptible	-3.52	-36,45 to 29,41	No	ns	0.9659						-3.52	-40,80 to 33,76	No	ns	0.9733
		Control vs. Resilient	0	-52,07 to 52,07	No	ns	> 0.9999						0	-58,94 to 58,94	No	ns	> 0.9999
		Susceptible vs. Resilient	3.52	-45,88 to 52,92	No	ns	0.9847						3.52	-52,40 to 59,44	No	ns	0.988
		1100.
		Control vs. Susceptible	-2.813	-53,23 to 47,60	No	ns	0.9906						-2.813	-59,88 to 54,26	No	ns	0.9926
		Control vs. Resilient	0	-63,77 to 63,77	No	ns	> 0.9999						0	-72,19 to 72,19	No	ns	> 0.9999
		Susceptible vs. Resilient	2.813	-47,60 to 53,23	No	ns	0.9906						2.813	-54,26 to 59,88	No	ns	0.9926

## Sheet: SI Table 3
	Figure 3b - pERK expression in VTA-TH neurons two-way anova statistical analysis									Figure 3c - SI ratio and pERK expression in VTA correlation
	Two-way ANOVA table	SS	DF	MS	F (DFn, DFd)	P value	Significant?			Test	Pearson
	Interaction	0.4603	2	0.2302	F (2, 30) = 3.558	P = 0.0410	Yes			r	0.1699
	Sex Factor	0.6892	1	0.6892	F (1, 30) = 10.65	P = 0.0027	Yes			p-value	0.3218
	Phenotype Factor	0.1033	2	0.05163	F (2, 30) = 0.7981	P = 0.4595	No
	Residual	1.941	30	0.06469
	Tukey's multiple comparisons test	Mean Diff.	95% CI of diff.	Adjusted P Value	Significant?
	Male:Control vs. Male:Susceptible	0.3212	-0.06868 to 0.7110	0.1545	No
	Male:Control vs. Male:Resilient	0.08064	-0.3497 to 0.5110	0.9923	No
	Male:Control vs. Female:Control	-4.257e-09	-0.4849 to 0.4849	> 0.9999	No
	Male:Control vs. Female:Susceptible	-0.2244	-0.6379 to 0.1891	0.5733	No
	Male:Control vs. Female:Resilient	-0.2629	-0.7967 to 0.2710	0.6683	No
	Male:Susceptible vs. Male:Resilient	-0.2405	-0.6482 to 0.1672	0.4843	No
	Male:Susceptible vs. Female:Control	-0.3212	-0.7860 to 0.1437	0.3136	No
	Male:Susceptible vs. Female:Susceptible	-0.5455	-0.9354 to -0.1557	0.0024	Yes
	Male:Susceptible vs. Female:Resilient	-0.584	-1.100 to -0.06830	0.0193	Yes
	Male:Resilient vs. Female:Control	-0.08064	-0.5800 to 0.4187	0.9961	No
	Male:Resilient vs. Female:Susceptible	-0.305	-0.7354 to 0.1254	0.2876	No
	Male:Resilient vs. Female:Resilient	-0.3435	-0.8905 to 0.2035	0.4159	No
	Female:Control vs. Female:Susceptible	-0.2244	-0.7092 to 0.2605	0.7223	No
	Female:Control vs. Female:Resilient	-0.2629	-0.8537 to 0.3280	0.7535	No
	Female:Susceptible vs. Female:Resilient	-0.03848	-0.5723 to 0.4953	> 0.9999	No
	Figure 3e - pERK expression in Nac two-way anova statistical analysis									Figure 3f - SI ratio and pERK expression in NAc correlation
	Two-way ANOVA table	SS	DF	MS	F (DFn, DFd)	P value	Significant?			Test	Pearson
	Interaction	1.595	2	0.7975	F (2, 30) = 1.951	P = 0.1598	No			r	-0.3106
	Sex Factor	1.884	1	1.884	F (1, 30) = 4.609	P = 0.0400	Yes			p-value	0.1077
	Phenotype Factor	2.866	2	1.433	F (2, 30) = 3.506	P = 0.0428	Yes
	Residual	12.26	30	0.4088
	Tukey's multiple comparisons test	Mean Diff.	95% CI of diff.	Adjusted P Value	Significant?
	Male:Control vs. Male:Susceptible	-0.4833	-1.523 to 0.5561	0.7183	No
	Male:Control vs. Male:Resilient	0.08444	-1.134 to 1.303	> 0.9999	No
	Male:Control vs. Female:Control	-1.448e-07	-1.082 to 1.082	> 0.9999	No
	Male:Control vs. Female:Susceptible	-0.7982	-1.838 to 0.2412	0.2116	No
	Male:Control vs. Female:Resilient	-1.004	-2.143 to 0.1347	0.1089	No
	Male:Susceptible vs. Male:Resilient	0.5678	-0.6511 to 1.787	0.7168	No
	Male:Susceptible vs. Female:Control	0.4833	-0.5986 to 1.565	0.7503	No
	Male:Susceptible vs. Female:Susceptible	-0.3149	-1.354 to 0.7246	0.9379	No
	Male:Susceptible vs. Female:Resilient	-0.5206	-1.659 to 0.6180	0.7321	No
	Male:Resilient vs. Female:Control	-0.08444	-1.340 to 1.171	> 0.9999	No
	Male:Resilient vs. Female:Susceptible	-0.8827	-2.102 to 0.3362	0.2663	No
	Male:Resilient vs. Female:Resilient	-1.088	-2.393 to 0.2161	0.1452	No
	Female:Control vs. Female:Susceptible	-0.7982	-1.880 to 0.2837	0.2483	No
	Female:Control vs. Female:Resilient	-1.004	-2.182 to 0.1736	0.1302	No
	Female:Susceptible vs. Female:Resilient	-0.2057	-1.344 to 0.9329	0.9935	No
	Figure 3h - pERK expression in PFC two-way anova statistical analysis									Figure 3i - SI ratio and pERK expression in PFC correlation
	Two-way ANOVA table	SS	DF	MS	F (DFn, DFd)	P value	Significant?			Test	Pearson
	Interaction	0.02059	2	0.0103	F (2, 40) = 0.06449	P = 0.9376	No			r	0.277
	Sex Factor	0.002405	1	0.002405	F (1, 40) = 0.01506	P = 0.9029	No			p-value	0.0624
	Phenotype Factor	0.9379	2	0.4689	F (2, 40) = 2.937	P = 0.0645	No
	Residual	6.386	40	0.1596
	Tukey's multiple comparisons test	Mean Diff.	95% CI of diff.	Adjusted P Value	Significant?
	Male:Control vs. Male:Susceptible	0.3804	-0.2586 to 1.019	0.4888	No
	Male:Control vs. Male:Resilient	0.1096	-0.5294 to 0.7487	0.9954	No
	Male:Control vs. Female:Control	1.591e-07	-0.6188 to 0.6188	> 0.9999	No
	Male:Control vs. Female:Susceptible	0.3085	-0.2940 to 0.9110	0.6461	No
	Male:Control vs. Female:Resilient	0.138	-0.4808 to 0.7567	0.9846	No
	Male:Susceptible vs. Male:Resilient	-0.2708	-0.9099 to 0.3683	0.8003	No
	Male:Susceptible vs. Female:Control	-0.3804	-0.9992 to 0.2383	0.453	No
	Male:Susceptible vs. Female:Susceptible	-0.0719	-0.6744 to 0.5306	0.9992	No
	Male:Susceptible vs. Female:Resilient	-0.2425	-0.8612 to 0.3763	0.8471	No
	Male:Resilient vs. Female:Control	-0.1096	-0.7284 to 0.5091	0.9946	No
	Male:Resilient vs. Female:Susceptible	0.1989	-0.4036 to 0.8014	0.9192	No
	Male:Resilient vs. Female:Resilient	0.02832	-0.5904 to 0.6471	> 0.9999	No
	Female:Control vs. Female:Susceptible	0.3085	-0.2724 to 0.8895	0.6102	No
	Female:Control vs. Female:Resilient	0.138	-0.4598 to 0.7357	0.982	No
	Female:Susceptible vs. Female:Resilient	-0.1706	-0.7515 to 0.4104	0.9495	No

## Sheet: SI Table 4
	Figure 4a - C-fos expression in VTA-TH neurons two-way anova statistical analysis								Figure 4c - SI ratio and C-fos expression in VTA correlation
	Two-way ANOVA table	SS	DF	MS	F (DFn, DFd)	P value	Significant?		Test	Spearman
	Interaction	6.255	2	3.127	F (2, 30) = 2.394	P = 0.1085	No		r	-0.07929
	Sex Factor	10.66	1	10.66	F (1, 30) = 8.162	P = 0.0077	Yes		p-value	0.6458
	Phenotype Factor	2.873	2	1.436	F (2, 30) = 1.099	P = 0.3461	No
	Residual	39.19	30	1.306
	Tukey's multiple comparisons test	Mean Diff.	95% CI of diff.	Adjusted P Value	Significant?
	Male:Control vs. Male:Susceptible	0.3775	-2.081 to 2.836	0.9969	No
	Male:Control vs. Male:Resilient	0.1044	-2.354 to 2.563	> 0.9999	No
	Male:Control vs. Female:Control	-3.129e-07	-2.179 to 2.179	> 0.9999	No
	Male:Control vs. Female:Susceptible	-1.805	-3.934 to 0.3241	0.134	No
	Male:Control vs. Female:Resilient	-1.183	-3.272 to 0.9061	0.5285	No
	Male:Susceptible vs. Male:Resilient	-0.2731	-2.731 to 2.185	0.9994	No
	Male:Susceptible vs. Female:Control	-0.3775	-2.556 to 1.801	0.9946	No
	Male:Susceptible vs. Female:Susceptible	-2.182	-4.311 to -0.05342	0.042	Yes
	Male:Susceptible vs. Female:Resilient	-1.56	-3.649 to 0.5286	0.2367	No
	Male:Resilient vs. Female:Control	-0.1044	-2.283 to 2.075	> 0.9999	No
	Male:Resilient vs. Female:Susceptible	-1.909	-4.038 to 0.2197	0.099	No
	Male:Resilient vs. Female:Resilient	-1.287	-3.376 to 0.8017	0.4366	No
	Female:Control vs. Female:Susceptible	-1.805	-3.604 to -0.005588	0.0489	Yes
	Female:Control vs. Female:Resilient	-1.183	-2.935 to 0.5690	0.3376	No
	Female:Susceptible vs. Female:Resilient	0.6218	-1.067 to 2.311	0.8694	No
	Figure 4c - C-fos expression in Nac two-way anova statistical analysis								Figure 4f - SI ratio and C-fos expression in NAc correlation
	Two-way ANOVA table	SS	DF	MS	F (DFn, DFd)	P value	Significant?		Test	Spearman
	Interaction	0.2898	2	0.1449	F (2, 34) = 0.7677	P = 0.4720	No		r	0.2009
	Sex Factor	0.182	1	0.182	F (1, 34) = 0.9644	P = 0.3330	No		p-value	0.2138
	Phenotype Factor	0.3199	2	0.16	F (2, 34) = 0.8475	P = 0.4373	No
	Residual	6.417	34	0.1887
	Tukey's multiple comparisons test	Mean Diff.	95% CI of diff.	Adjusted P Value	Significant?
	Male:Control vs. Male:Susceptible	0.3426	-0.5846 to 1.270	0.8717	No
	Male:Control vs. Male:Resilient	-0.07839	-1.006 to 0.8488	0.9998	No
	Male:Control vs. Female:Control	-1.49e-08	-0.8030 to 0.8030	> 0.9999	No
	Male:Control vs. Female:Susceptible	-0.06448	-0.8301 to 0.7011	0.9998	No
	Male:Control vs. Female:Resilient	-0.1141	-0.9021 to 0.6738	0.9978	No
	Male:Susceptible vs. Male:Resilient	-0.4209	-1.348 to 0.5062	0.7439	No
	Male:Susceptible vs. Female:Control	-0.3426	-1.146 to 0.4604	0.7896	No
	Male:Susceptible vs. Female:Susceptible	-0.407	-1.173 to 0.3586	0.6012	No
	Male:Susceptible vs. Female:Resilient	-0.4567	-1.245 to 0.3313	0.5104	No
	Male:Resilient vs. Female:Control	0.07839	-0.7246 to 0.8814	0.9997	No
	Male:Resilient vs. Female:Susceptible	0.01392	-0.7517 to 0.7795	> 0.9999	No
	Male:Resilient vs. Female:Resilient	-0.03572	-0.8237 to 0.7522	> 0.9999	No
	Female:Control vs. Female:Susceptible	-0.06448	-0.6738 to 0.5448	0.9995	No
	Female:Control vs. Female:Resilient	-0.1141	-0.7513 to 0.5230	0.994	No
	Female:Susceptible vs. Female:Resilient	-0.04964	-0.6390 to 0.5397	0.9998	No
	Figure 4e - C-fos expression in PFC two-way anova statistical analysis								Figure 4f - SI ratio and C-fos expression in PFC correlation
	Two-way ANOVA table	SS	DF	MS	F (DFn, DFd)	P value	Significant?		Test	Pearson
	Interaction	,	2	0.0401	F (2, 34) = 0.6252	P = 0.5412	No		r	-0.09297
	Sex Factor	0.1578	1	0.1578	F (1, 34) = 2.460	P = 0.1260	No		p-value	0.5953
	Phenotype Factor	0.05381	2	0.0269	F (2, 34) = 0.4194	P = 0.6608	No
	Residual	2.181	34	0.06414
	Tukey's multiple comparisons test	Mean Diff.	95% CI of diff.	Adjusted P Value	Significant?
	Male:Control vs. Male:Susceptible	0.08399	-0.4565 to 0.6245	0.9969	No
	Male:Control vs. Male:Resilient	0.02705	-0.5135 to 0.5676	> 0.9999	No
	Male:Control vs. Female:Control	-1.192e-07	-0.4681 to 0.4681	> 0.9999	No
	Male:Control vs. Female:Susceptible	-0.09722	-0.5435 to 0.3491	0.9854	No
	Male:Control vs. Female:Resilient	-0.204	-0.6634 to 0.2554	0.7608	No
	Male:Susceptible vs. Male:Resilient	-0.05694	-0.5975 to 0.4836	0.9995	No
	Male:Susceptible vs. Female:Control	-0.08399	-0.5521 to 0.3841	0.994	No
	Male:Susceptible vs. Female:Susceptible	-0.1812	-0.6275 to 0.2651	0.8214	No
	Male:Susceptible vs. Female:Resilient	-0.288	-0.7473 to 0.1714	0.424	No
	Male:Resilient vs. Female:Control	-0.02705	-0.4952 to 0.4411	> 0.9999	No
	Male:Resilient vs. Female:Susceptible	-0.1243	-0.5706 to 0.3220	0.9576	No
	Male:Resilient vs. Female:Resilient	-0.2311	-0.6904 to 0.2283	0.6554	No
	Female:Control vs. Female:Susceptible	-0.09722	-0.4524 to 0.2580	0.9606	No
	Female:Control vs. Female:Resilient	-0.204	-0.5754 to 0.1674	0.5678	No
	Female:Susceptible vs. Female:Resilient	-0.1068	-0.4504 to 0.2368	0.9337	No

## Sheet: SI Table 5
	Figure Supl. 1a - TH expression in Nac Shell two-way anova statistical analysis								Figure 1b - SI ratio and TH expression in Nac shell correlation
	Two-way ANOVA table	SS	DF	MS	F (DFn, DFd)	P value	Significant?		Test	Pearson
	Interaction	0.09391	2	0.04695	F (2, 46) = 0.3805	P = 0.6857	No		r	-0.2993
	Sex Factor	0.147	1	0.147	F (1, 46) = 1.191	P = 0.2808	No		p-value	0.0311
	Phenotype Factor	0.5694	2	0.2847	F (2, 46) = 2.307	P = 0.1110	No
	Residual	5.677	46	0.1234
	Tukey's multiple comparisons test	Mean Diff.	95% CI of diff.	Adjusted P Value	Significant?
	Male:Control vs. Male:Susceptible	-0.09426	-0.5866 to 0.3981	0.9926	No
	Male:Control vs. Male:Resilient	0.1017	-0.3906 to 0.5941	0.9894	No
	Male:Control vs. Female:Control	1.606e-07	-0.5075 to 0.5075	> 0.9999	No
	Male:Control vs. Female:Susceptible	-0.2966	-0.7661 to 0.1728	0.4279	No
	Male:Control vs. Female:Resilient	-0.02029	-0.5708 to 0.5302	> 0.9999	No
	Male:Susceptible vs. Male:Resilient	0.196	-0.2964 to 0.6884	0.8424	No
	Male:Susceptible vs. Female:Control	0.09426	-0.4133 to 0.6018	0.9935	No
	Male:Susceptible vs. Female:Susceptible	-0.2024	-0.6718 to 0.2671	0.7933	No
	Male:Susceptible vs. Female:Resilient	0.07397	-0.4765 to 0.6244	0.9986	No
	Male:Resilient vs. Female:Control	-0.1017	-0.6092 to 0.4058	0.9908	No
	Male:Resilient vs. Female:Susceptible	-0.3984	-0.8678 to 0.07109	0.1386	No
	Male:Resilient vs. Female:Resilient	-0.122	-0.6725 to 0.4285	0.9855	No
	Female:Control vs. Female:Susceptible	-0.2966	-0.7819 to 0.1887	0.4652	No
	Female:Control vs. Female:Resilient	-0.02029	-0.5844 to 0.5438	> 0.9999	No
	Female:Susceptible vs. Female:Resilient	0.2763	-0.2537 to 0.8064	0.6346	No
	Figure Supl. 1c - TH expression in Nac Core two-way anova statistical analysis								Figure 1d - SI ratio and TH expression in Nac shell correlation
	Two-way ANOVA table	SS	DF	MS	F (DFn, DFd)	P value	Significant?		Test	Pearson
	Interaction	0.05	2	0.025	F (2, 46) = 0.2291	P = 0.7962	No		r	-0.249
	Sex Factor	0.04788	1	0.04788	F (1, 46) = 0.4387	P = 0.5111	No		p-value	0.075
	Phenotype Factor	0.2133	2	0.1066	F (2, 46) = 0.9771	P = 0.3841	No
	Residual	5.02	46	0.1091
	Tukey's multiple comparisons test	Mean Diff.	95% CI of diff.	Adjusted P Value	Significant?
	Male:Control vs. Male:Susceptible	-0.0674	-0.5304 to 0.3956	0.9979	No
	Male:Control vs. Male:Resilient	0.005804	-0.4572 to 0.4688	> 0.9999	No
	Male:Control vs. Female:Control	-4.139e-08	-0.4773 to 0.4773	> 0.9999	No
	Male:Control vs. Female:Susceptible	-0.2106	-0.6520 to 0.2309	0.716	No
	Male:Control vs. Female:Resilient	-0.03615	-0.5538 to 0.4815	> 0.9999	No
	Male:Susceptible vs. Male:Resilient	0.0732	-0.3898 to 0.5362	0.997	No
	Male:Susceptible vs. Female:Control	0.0674	-0.4099 to 0.5447	0.9982	No
	Male:Susceptible vs. Female:Susceptible	-0.1432	-0.5846 to 0.2983	0.9268	No
	Male:Susceptible vs. Female:Resilient	0.03125	-0.4864 to 0.5489	> 0.9999	No
	Male:Resilient vs. Female:Control	-0.005804	-0.4831 to 0.4715	> 0.9999	No
	Male:Resilient vs. Female:Susceptible	-0.2164	-0.6578 to 0.2251	0.6923	No
	Male:Resilient vs. Female:Resilient	-0.04195	-0.5596 to 0.4757	0.9999	No
	Female:Control vs. Female:Susceptible	-0.2106	-0.6670 to 0.2458	0.7432	No
	Female:Control vs. Female:Resilient	-0.03615	-0.5666 to 0.4943	> 0.9999	No
	Female:Susceptible vs. Female:Resilient	0.1744	-0.3240 to 0.6729	0.9017	No

## Sheet: SI Table 6
	Figure Supl. 2a - pERK expression in VTA neurons two-way anova statistical analysis
	Two-way ANOVA table	SS	DF	MS	F (DFn, DFd)	P value	Significant?
	Interaction	0.9179	2	0.4589	F (2, 30) = 1.799	P = 0.1828	No
	Sex Factor	0.1355	1	0.1355	F (1, 30) = 0.5312	P = 0.4718	No
	Phenotype Factor	1.71	2	0.8549	F (2, 30) = 3.352	P = 0.0486	Yes
	Residual	7.652	30	0.2551
	Tukey's multiple comparisons test	Mean Diff.	95% CI of diff.	Adjusted P Value	Significant?
	Male:Control vs. Male:Susceptible	0.2989	-0.4752 to 1.073	0.8453	No
	Male:Control vs. Male:Resilient	-0.6839	-1.539 to 0.1707	0.1769	No
	Male:Control vs. Female:Control	0.03115	-0.9317 to 0.9940	> 0.9999	No
	Male:Control vs. Female:Susceptible	0.06458	-0.7565 to 0.8857	0.9999	No
	Male:Control vs. Female:Resilient	-0.08654	-1.147 to 0.9735	0.9999	No
	Male:Susceptible vs. Male:Resilient	-0.9828	-1.792 to -0.1732	0.0104	Yes
	Male:Susceptible vs. Female:Control	-0.2678	-1.191 to 0.6553	0.9479	No
	Male:Susceptible vs. Female:Susceptible	-0.2343	-1.008 to 0.5398	0.9381	No
	Male:Susceptible vs. Female:Resilient	-0.3855	-1.410 to 0.6386	0.8586	No
	Male:Resilient vs. Female:Control	0.7151	-0.2765 to 1.707	0.2704	No
	Male:Resilient vs. Female:Susceptible	0.7485	-0.1061 to 1.603	0.113	No
	Male:Resilient vs. Female:Resilient	0.5974	-0.4889 to 1.684	0.5593	No
	Female:Control vs. Female:Susceptible	0.03343	-0.9294 to 0.9963	> 0.9999	No
	Female:Control vs. Female:Resilient	-0.1177	-1.291 to 1.056	0.9996	No
	Female:Susceptible vs. Female:Resilient	-0.1511	-1.211 to 0.9089	0.9979	No
	Figure Supl.2b - C-fos expression in VTA neurons two-way anova statistical analysis
	Two-way ANOVA table	SS	DF	MS	F (DFn, DFd)	P value	Significant?
	Interaction	0.7981	2	0.399	F (2, 30) = 1.582	P = 0.2222	No
	Sex Factor	0.786	1	0.786	F (1, 30) = 3.117	P = 0.0877	No
	Phenotype Factor	0.2399	2	0.12	F (2, 30) = 0.4757	P = 0.6261	No
	Residual	7.565	30	0.2522
	Tukey's multiple comparisons test	Mean Diff.	95% CI of diff.	Adjusted P Value	Significant?
	Male:Control vs. Male:Susceptible	0.1602	-0.9198 to 1.240	0.9974	No
	Male:Control vs. Male:Resilient	-0.01466	-1.095 to 1.065	> 0.9999	No
	Male:Control vs. Female:Control	1.511e-07	-0.9573 to 0.9573	> 0.9999	No
	Male:Control vs. Female:Susceptible	-0.5894	-1.525 to 0.3459	0.412	No
	Male:Control vs. Female:Resilient	-0.207	-1.125 to 0.7109	0.9822	No
	Male:Susceptible vs. Male:Resilient	-0.1749	-1.255 to 0.9051	0.9961	No
	Male:Susceptible vs. Female:Control	-0.1602	-1.118 to 0.7971	0.9954	No
	Male:Susceptible vs. Female:Susceptible	-0.7497	-1.685 to 0.1856	0.1756	No
	Male:Susceptible vs. Female:Resilient	-0.3672	-1.285 to 0.5506	0.8252	No
	Male:Resilient vs. Female:Control	0.01466	-0.9427 to 0.9720	> 0.9999	No
	Male:Resilient vs. Female:Susceptible	-0.5748	-1.510 to 0.3605	0.4396	No
	Male:Resilient vs. Female:Resilient	-0.1923	-1.110 to 0.7255	0.9872	No
	Female:Control vs. Female:Susceptible	-0.5894	-1.380 to 0.2011	0.2383	No
	Female:Control vs. Female:Resilient	-0.207	-0.9767 to 0.5627	0.9619	No
	Female:Susceptible vs. Female:Resilient	0.3824	-0.3597 to 1.125	0.6252	No

## Sheet: SI Table 7
	Figure Supl. 3a - pERK expression in Nac Shell two-way anova statistical analysis								Figure 3b - SI ratio and TH expression in Nac shell correlation
	Two-way ANOVA table	SS	DF	MS	F (DFn, DFd)	P value	Significant?		Test	Pearson
	Interaction	3.212	2	1.606	F (2, 30) = 3.220	P = 0.0541	No		r	-0.3711
	Sex Factor	5.396	1	5.396	F (1, 30) = 10.82	P = 0.0026	Yes		p-value	0.0519
	Phenotype Factor	4.454	2	2.227	F (2, 30) = 4.465	P = 0.0201	Yes
	Residual	14.96	30	0.4988
	Tukey's multiple comparisons test	Mean Diff.	95% CI of diff.	Adjusted P Value	Significant?
	Male:Control vs. Male:Susceptible	-0.3685	-1.517 to 0.7797	0.922	No
	Male:Control vs. Male:Resilient	0.1491	-1.197 to 1.495	0.9994	No
	Male:Control vs. Female:Control	1.146e-07	-1.195 to 1.195	> 0.9999	No
	Male:Control vs. Female:Susceptible	-1.204	-2.352 to -0.05598	0.0355	Yes
	Male:Control vs. Female:Resilient	-1.39	-2.648 to -0.1324	0.0236	Yes
	Male:Susceptible vs. Male:Resilient	0.5175	-0.8289 to 1.864	0.8477	No
	Male:Susceptible vs. Female:Control	0.3685	-0.8266 to 1.564	0.9333	No
	Male:Susceptible vs. Female:Susceptible	-0.8357	-1.984 to 0.3125	0.2613	No
	Male:Susceptible vs. Female:Resilient	-1.022	-2.279 to 0.2361	0.1652	No
	Male:Resilient vs. Female:Control	-0.1491	-1.536 to 1.238	0.9994	No
	Male:Resilient vs. Female:Susceptible	-1.353	-2.700 to -0.006849	0.0483	Yes
	Male:Resilient vs. Female:Resilient	-1.539	-2.980 to -0.09822	0.0309	Yes
	Female:Control vs. Female:Susceptible	-1.204	-2.399 to -0.009097	0.0474	Yes
	Female:Control vs. Female:Resilient	-1.39	-2.691 to -0.08942	0.0308	Yes
	Female:Susceptible vs. Female:Resilient	-0.186	-1.444 to 1.072	0.9974	No
	Figure Supl. 3c - pERK expression in Nac Core two-way anova statistical analysis								Figure 3d - SI ratio and TH expression in Nac core correlation
	Two-way ANOVA table	SS	DF	MS	F (DFn, DFd)	P value	Significant?		Test	Spearman
	Interaction	0.9053	2	0.4527	F (2, 30) = 1.190	P = 0.3182	No		r	-0.4778
	Sex Factor	0.329	1	0.329	F (1, 30) = 0.8648	P = 0.3598	No		p-value	0.0101
	Phenotype Factor	2.79	2	1.395	F (2, 30) = 3.667	P = 0.0376	Yes
	Residual	11.41	30	0.3804
	Tukey's multiple comparisons test	Mean Diff.	95% CI of diff.	Adjusted P Value	Significant?
	Male:Control vs. Male:Susceptible	-0.6915	-1.694 to 0.3112	0.3155	No
	Male:Control vs. Male:Resilient	-0.0006071	-1.176 to 1.175	> 0.9999	No
	Male:Control vs. Female:Control	-7.734e-08	-1.044 to 1.044	> 0.9999	No
	Male:Control vs. Female:Susceptible	-0.597	-1.600 to 0.4057	0.4742	No
	Male:Control vs. Female:Resilient	-0.6815	-1.780 to 0.4169	0.4291	No
	Male:Susceptible vs. Male:Resilient	0.6909	-0.4849 to 1.867	0.4886	No
	Male:Susceptible vs. Female:Control	0.6915	-0.3521 to 1.735	0.3577	No
	Male:Susceptible vs. Female:Susceptible	0.0945	-0.9082 to 1.097	0.9997	No
	Male:Susceptible vs. Female:Resilient	0.01003	-1.088 to 1.108	> 0.9999	No
	Male:Resilient vs. Female:Control	0.000607	-1.210 to 1.211	> 0.9999	No
	Male:Resilient vs. Female:Susceptible	-0.5964	-1.772 to 0.5794	0.6405	No
	Male:Resilient vs. Female:Resilient	-0.6809	-1.939 to 0.5775	0.5763	No
	Female:Control vs. Female:Susceptible	-0.597	-1.641 to 0.4466	0.5176	No
	Female:Control vs. Female:Resilient	-0.6815	-1.817 to 0.4544	0.4659	No
	Female:Susceptible vs. Female:Resilient	-0.08447	-1.183 to 1.014	0.9999	No

## Sheet: SI Table 8
	Figure Supl. 4a - pERK expression in infralimbic PFC two-way anova statistical analysis
	Two-way ANOVA table	SS	DF	MS	F (DFn, DFd)	P value	Significant?
	Interaction	0.01067	2	0.005336	F (2, 40) = 0.03600	P = 0.9647	No
	Sex Factor	0.01343	1	0.01343	F (1, 40) = 0.09061	P = 0.7650	No
	Phenotype Factor	0.918	2	0.459	F (2, 40) = 3.096	P = 0.0562	No
	Residual	5.93	40	0.1482
	Tukey's multiple comparisons test	Mean Diff.	95% CI of diff.	Adjusted P Value	Significant?
	Male:Control vs. Male:Susceptible	0.3805	-0.2354 to 0.9963	0.4476	No
	Male:Control vs. Male:Resilient	0.1541	-0.4617 to 0.7699	0.9743	No
	Male:Control vs. Female:Control	-4.071e-08	-0.5963 to 0.5963	> 0.9999	No
	Male:Control vs. Female:Susceptible	0.3065	-0.2741 to 0.8871	0.6162	No
	Male:Control vs. Female:Resilient	0.125	-0.4712 to 0.7213	0.9883	No
	Male:Susceptible vs. Male:Resilient	-0.2264	-0.8422 to 0.3895	0.8785	No
	Male:Susceptible vs. Female:Control	-0.3805	-0.9767 to 0.2158	0.4116	No
	Male:Susceptible vs. Female:Susceptible	-0.07393	-0.6545 to 0.5067	0.9989	No
	Male:Susceptible vs. Female:Resilient	-0.2554	-0.8517 to 0.3409	0.793	No
	Male:Resilient vs. Female:Control	-0.1541	-0.7504 to 0.4422	0.9705	No
	Male:Resilient vs. Female:Susceptible	0.1524	-0.4282 to 0.7330	0.9684	No
	Male:Resilient vs. Female:Resilient	-0.02906	-0.6253 to 0.5672	> 0.9999	No
	Female:Control vs. Female:Susceptible	0.3065	-0.2533 to 0.8664	0.5789	No
	Female:Control vs. Female:Resilient	0.125	-0.4510 to 0.7011	0.9863	No
	Female:Susceptible vs. Female:Resilient	-0.1815	-0.7413 to 0.3783	0.9247	No
	Figure Supl. 4b - pERK expression in prelimbic PFC two-way anova statistical analysis
	Two-way ANOVA table	SS	DF	MS	F (DFn, DFd)	P value	Significant?
	Interaction	0.03796	2	0.01898	F (2, 40) = 0.08172	P = 0.9217	No
	Sex Factor	0.004876	1	0.004876	F (1, 40) = 0.02099	P = 0.8855	No
	Phenotype Factor	0.8936	2	0.4468	F (2, 40) = 1.924	P = 0.1593	No
	Residual	9.29	40	0.2323
	Tukey's multiple comparisons test	Mean Diff.	95% CI of diff.	Adjusted P Value	Significant?
	Male:Control vs. Male:Susceptible	0.3532	-0.4176 to 1.124	0.7435	No
	Male:Control vs. Male:Resilient	0.06251	-0.7083 to 0.8333	0.9999	No
	Male:Control vs. Female:Control	2.315e-08	-0.7463 to 0.7463	> 0.9999	No
	Male:Control vs. Female:Susceptible	0.3159	-0.4108 to 1.043	0.7829	No
	Male:Control vs. Female:Resilient	0.1619	-0.5844 to 0.9082	0.9863	No
	Male:Susceptible vs. Male:Resilient	-0.2907	-1.062 to 0.4801	0.8666	No
	Male:Susceptible vs. Female:Control	-0.3532	-1.100 to 0.3931	0.7172	No
	Male:Susceptible vs. Female:Susceptible	-0.03733	-0.7641 to 0.6894	> 0.9999	No
	Male:Susceptible vs. Female:Resilient	-0.1913	-0.9377 to 0.5550	0.9715	No
	Male:Resilient vs. Female:Control	-0.06251	-0.8088 to 0.6838	0.9999	No
	Male:Resilient vs. Female:Susceptible	0.2534	-0.4733 to 0.9801	0.9002	No
	Male:Resilient vs. Female:Resilient	0.09938	-0.6470 to 0.8457	0.9986	No
	Female:Control vs. Female:Susceptible	0.3159	-0.3848 to 1.017	0.7562	No
	Female:Control vs. Female:Resilient	0.1619	-0.5591 to 0.8829	0.9841	No
	Female:Susceptible vs. Female:Resilient	-0.154	-0.8547 to 0.5467	0.9855	No
	Figure Supl. 4c - pERK expression in deep layer of PFC two-way anova statistical analysis
	Two-way ANOVA table	SS	DF	MS	F (DFn, DFd)	P value	Significant?
	Interaction	0.1123	2	0.05616	F (2, 27) = 0.2029	P = 0.8176	No
	Sex Factor	0.1045	1	0.1045	F (1, 27) = 0.3773	P = 0.5442	No
	Phenotype Factor	0.4051	2	0.2026	F (2, 27) = 0.7318	P = 0.4904	No
	Residual	7.474	27	0.2768
	Tukey's multiple comparisons test	Mean Diff.	95% CI of diff.	Adjusted P Value	Significant?
	Male:Control vs. Male:Susceptible	0.4092	-0.4525 to 1.271	0.6943	No
	Male:Control vs. Male:Resilient	0.2608	-0.6009 to 1.122	0.9359	No
	Male:Control vs. Female:Control	6.173e-08	-1.010 to 1.010	> 0.9999	No
	Male:Control vs. Female:Susceptible	0.1116	-1.001 to 1.224	0.9996	No
	Male:Control vs. Female:Resilient	0.2025	-0.7414 to 1.146	0.9851	No
	Male:Susceptible vs. Male:Resilient	-0.1484	-1.010 to 0.7132	0.9945	No
	Male:Susceptible vs. Female:Control	-0.4092	-1.420 to 0.6012	0.8131	No
	Male:Susceptible vs. Female:Susceptible	-0.2976	-1.410 to 0.8148	0.9613	No
	Male:Susceptible vs. Female:Resilient	-0.2067	-1.151 to 0.7372	0.9837	No
	Male:Resilient vs. Female:Control	-0.2608	-1.271 to 0.7496	0.9667	No
	Male:Resilient vs. Female:Susceptible	-0.1491	-1.262 to 0.9632	0.9983	No
	Male:Resilient vs. Female:Resilient	-0.05822	-1.002 to 0.8857	> 0.9999	No
	Female:Control vs. Female:Susceptible	0.1116	-1.120 to 1.343	0.9997	No
	Female:Control vs. Female:Resilient	0.2025	-0.8788 to 1.284	0.992	No
	Female:Susceptible vs. Female:Resilient	0.09092	-1.086 to 1.268	0.9999	No
	Figure Supl. 4d - pERK expression in superficial layer of PFC two-way anova statistical analysis
	Two-way ANOVA table	SS	DF	MS	F (DFn, DFd)	P value	Significant?
	Interaction	0.07652	2	0.03826	F (2, 27) = 0.4163	P = 0.6636	No
	Sex Factor	0.02577	1	0.02577	F (1, 27) = 0.2805	P = 0.6007	No
	Phenotype Factor	0.5988	2	0.2994	F (2, 27) = 3.258	P = 0.0540	No
	Residual	2.481	27	0.09189
	Tukey's multiple comparisons test	Mean Diff.	95% CI of diff.	Adjusted P Value	Significant?
	Male:Control vs. Male:Susceptible	0.3522	-0.1442 to 0.8487	0.2822	No
	Male:Control vs. Male:Resilient	0.1477	-0.3488 to 0.6441	0.9402	No
	Male:Control vs. Female:Control	-1.086e-07	-0.5821 to 0.5821	> 0.9999	No
	Male:Control vs. Female:Susceptible	0.3321	-0.3089 to 0.9730	0.6134	No
	Male:Control vs. Female:Resilient	0.3446	-0.1992 to 0.8884	0.4003	No
	Male:Susceptible vs. Male:Resilient	-0.2046	-0.7010 to 0.2919	0.8021	No
	Male:Susceptible vs. Female:Control	-0.3522	-0.9344 to 0.2299	0.4504	No
	Male:Susceptible vs. Female:Susceptible	-0.02017	-0.6611 to 0.6207	> 0.9999	No
	Male:Susceptible vs. Female:Resilient	-0.007648	-0.5515 to 0.5362	> 0.9999	No
	Male:Resilient vs. Female:Control	-0.1477	-0.7298 to 0.4345	0.9691	No
	Male:Resilient vs. Female:Susceptible	0.1844	-0.4565 to 0.8253	0.9478	No
	Male:Resilient vs. Female:Resilient	0.1969	-0.3469 to 0.7407	0.8733	No
	Female:Control vs. Female:Susceptible	0.3321	-0.3773 to 1.041	0.7066	No
	Female:Control vs. Female:Resilient	0.3446	-0.2785 to 0.9676	0.5468	No
	Female:Susceptible vs. Female:Resilient	0.01252	-0.6658 to 0.6908	> 0.9999	No

## Sheet: SI Table 9
	Figure Supl. 5a - C-fos expression in Nac Shell two-way anova statistical analysis
	Two-way ANOVA table	SS	DF	MS	F (DFn, DFd)	P value	Significant?
	Interaction	0.2579	2	0.129	F (2, 38) = 0.4370	P = 0.6492	No
	Sex Factor	0.2522	1	0.2522	F (1, 38) = 0.8547	P = 0.3611	No
	Phenotype Factor	0.6682	2	0.3341	F (2, 38) = 1.132	P = 0.3330	No
	Residual	11.21	38	0.2951
	Tukey's multiple comparisons test	Mean Diff.	95% CI of diff.	Adjusted P Value	Significant?
	Male:Control vs. Male:Susceptible	0.443	-0.7094 to 1.595	0.8557	No
	Male:Control vs. Male:Resilient	-0.02421	-1.177 to 1.128	> 0.9999	No
	Male:Control vs. Female:Control	1.49e-08	-0.9980 to 0.9980	> 0.9999	No
	Male:Control vs. Female:Susceptible	0.03889	-0.8782 to 0.9560	> 0.9999	No
	Male:Control vs. Female:Resilient	-0.1354	-1.115 to 0.8439	0.9983	No
	Male:Susceptible vs. Male:Resilient	-0.4672	-1.620 to 0.6852	0.8262	No
	Male:Susceptible vs. Female:Control	-0.443	-1.441 to 0.5550	0.7659	No
	Male:Susceptible vs. Female:Susceptible	-0.4041	-1.321 to 0.5130	0.7713	No
	Male:Susceptible vs. Female:Resilient	-0.5784	-1.558 to 0.4009	0.4952	No
	Male:Resilient vs. Female:Control	0.02421	-0.9738 to 1.022	> 0.9999	No
	Male:Resilient vs. Female:Susceptible	0.06311	-0.8540 to 0.9802	> 0.9999	No
	Male:Resilient vs. Female:Resilient	-0.1112	-1.091 to 0.8681	0.9993	No
	Female:Control vs. Female:Susceptible	0.03889	-0.6746 to 0.7524	> 0.9999	No
	Female:Control vs. Female:Resilient	-0.1354	-0.9273 to 0.6565	0.9953	No
	Female:Susceptible vs. Female:Resilient	-0.1743	-0.8614 to 0.5128	0.9724	No
	Figure Supl. 5b- C-fos expression in Nac Core two-way anova statistical analysis
	Two-way ANOVA table	SS	DF	MS	F (DFn, DFd)	P value	Significant?
	Interaction	0.001872	2	0.000936	F (2, 33) = 0.006331	P = 0.9937	No
	Sex Factor	0.003225	1	0.003225	F (1, 33) = 0.02181	P = 0.8835	No
	Phenotype Factor	0.1031	2	0.05153	F (2, 33) = 0.3486	P = 0.7083	No
	Residual	4.879	33	0.1478
	Tukey's multiple comparisons test	Mean Diff.	95% CI of diff.	Adjusted P Value	Significant?
	Male:Control vs. Male:Susceptible	-0.08727	-0.9752 to 0.8006	0.9997	No
	Male:Control vs. Male:Resilient	-0.1559	-0.9779 to 0.6662	0.9921	No
	Male:Control vs. Female:Control	-2.235e-08	-0.7119 to 0.7119	> 0.9999	No
	Male:Control vs. Female:Susceptible	-0.06262	-0.7414 to 0.6162	0.9997	No
	Male:Control vs. Female:Resilient	-0.1194	-0.8180 to 0.5793	0.9951	No
	Male:Susceptible vs. Male:Resilient	-0.0686	-0.9565 to 0.8193	0.9999	No
	Male:Susceptible vs. Female:Control	0.08727	-0.6998 to 0.8743	0.9994	No
	Male:Susceptible vs. Female:Susceptible	0.02465	-0.7326 to 0.7819	> 0.9999	No
	Male:Susceptible vs. Female:Resilient	-0.03208	-0.8071 to 0.7430	> 0.9999	No
	Male:Resilient vs. Female:Control	0.1559	-0.5560 to 0.8678	0.9849	No
	Male:Resilient vs. Female:Susceptible	0.09325	-0.5855 to 0.7720	0.9983	No
	Male:Resilient vs. Female:Resilient	0.03652	-0.6621 to 0.7351	> 0.9999	No
	Female:Control vs. Female:Susceptible	-0.06262	-0.6028 to 0.4776	0.9992	No
	Female:Control vs. Female:Resilient	-0.1194	-0.6842 to 0.4455	0.9871	No
	Female:Susceptible vs. Female:Resilient	-0.05673	-0.5793 to 0.4658	0.9994	No

## Sheet: SI Table 10
	Figure Supl. 6a - C-fos expression in infralimbic PFC two-way anova statistical analysis
	Two-way ANOVA table	SS	DF	MS	F (DFn, DFd)	P value	Significant?
	Interaction	0.06279	2	0.0314	F (2, 34) = 0.4488	P = 0.6421	No
	Sex Factor	0.1005	1	0.1005	F (1, 34) = 1.437	P = 0.2390	No
	Phenotype Factor	0.06943	2	0.03472	F (2, 34) = 0.4963	P = 0.6131	No
	Residual	2.378	34	0.06995
	Tukey's multiple comparisons test	Mean Diff.	95% CI of diff.	Adjusted P Value	Significant?
	Male:Control vs. Male:Susceptible	-0.02192	-0.5864 to 0.5426	> 0.9999	No
	Male:Control vs. Male:Resilient	-0.002226	-0.5667 to 0.5622	> 0.9999	No
	Male:Control vs. Female:Control	1.416e-07	-0.4888 to 0.4888	> 0.9999	No
	Male:Control vs. Female:Susceptible	-0.136	-0.6021 to 0.3301	0.9486	No
	Male:Control vs. Female:Resilient	-0.2172	-0.6969 to 0.2626	0.7462	No
	Male:Susceptible vs. Male:Resilient	0.01969	-0.5448 to 0.5842	> 0.9999	No
	Male:Susceptible vs. Female:Control	0.02192	-0.4669 to 0.5108	> 0.9999	No
	Male:Susceptible vs. Female:Susceptible	-0.1141	-0.5802 to 0.3520	0.9756	No
	Male:Susceptible vs. Female:Resilient	-0.1952	-0.6749 to 0.2845	0.82	No
	Male:Resilient vs. Female:Control	0.002226	-0.4866 to 0.4911	> 0.9999	No
	Male:Resilient vs. Female:Susceptible	-0.1337	-0.5998 to 0.3323	0.952	No
	Male:Resilient vs. Female:Resilient	-0.2149	-0.6946 to 0.2648	0.7541	No
	Female:Control vs. Female:Susceptible	-0.136	-0.5069 to 0.2350	0.8753	No
	Female:Control vs. Female:Resilient	-0.2172	-0.6050 to 0.1707	0.5477	No
	Female:Susceptible vs. Female:Resilient	-0.08118	-0.4400 to 0.2776	0.9827	No
	Figure Supl. 6b - C-fos expression in prelimbic PFC two-way anova statistical analysis
	Two-way ANOVA table	SS	DF	MS	F (DFn, DFd)	P value	Significant?
	Interaction	0.09893	2	0.04946	F (2, 34) = 0.7540	P = 0.4782	No
	Sex Factor	0.2019	1	0.2019	F (1, 34) = 3.078	P = 0.0884	No
	Phenotype Factor	0.08468	2	0.04234	F (2, 34) = 0.6455	P = 0.5307	No
	Residual	2.23	34	0.0656
	Tukey's multiple comparisons test	Mean Diff.	95% CI of diff.	Adjusted P Value	Significant?
	Male:Control vs. Male:Susceptible	0.1627	-0.3839 to 0.7093	0.9443	No
	Male:Control vs. Male:Resilient	0.0488	-0.4978 to 0.5954	0.9998	No
	Male:Control vs. Female:Control	-5.215e-08	-0.4734 to 0.4734	> 0.9999	No
	Male:Control vs. Female:Susceptible	-0.06289	-0.5142 to 0.3885	0.9982	No
	Male:Control vs. Female:Resilient	-0.192	-0.6565 to 0.2726	0.8105	No
	Male:Susceptible vs. Male:Resilient	-0.1139	-0.6605 to 0.4327	0.988	No
	Male:Susceptible vs. Female:Control	-0.1627	-0.6361 to 0.3107	0.9019	No
	Male:Susceptible vs. Female:Susceptible	-0.2256	-0.6769 to 0.2258	0.6614	No
	Male:Susceptible vs. Female:Resilient	-0.3546	-0.8192 to 0.1099	0.2203	No
	Male:Resilient vs. Female:Control	-0.0488	-0.5222 to 0.4246	0.9996	No
	Male:Resilient vs. Female:Susceptible	-0.1117	-0.5630 to 0.3397	0.9744	No
	Male:Resilient vs. Female:Resilient	-0.2408	-0.7053 to 0.2238	0.6266	No
	Female:Control vs. Female:Susceptible	-0.06289	-0.4221 to 0.2963	0.9946	No
	Female:Control vs. Female:Resilient	-0.192	-0.5676 to 0.1837	0.6402	No
	Female:Susceptible vs. Female:Resilient	-0.1291	-0.4765 to 0.2184	0.8692	No
	Figure Supl. 6c - C-fos expression in deep layer of PFC two-way anova statistical analysis
	Two-way ANOVA table	SS	DF	MS	F (DFn, DFd)	P value	Significant?
	Interaction	0.08439	2	0.0422	F (2, 34) = 0.5752	P = 0.5682	No
	Sex Factor	0.163	1	0.163	F (1, 34) = 2.222	P = 0.1456	No
	Phenotype Factor	0.1276	2	0.06382	F (2, 34) = 0.8699	P = 0.4284	No
	Residual	2.421	34	0.07337
	Tukey's multiple comparisons test	Mean Diff.	95% CI of diff.	Adjusted P Value	Significant?
	Male:Control vs. Male:Susceptible	0.07141	-0.5077 to 0.6505	0.999	No
	Male:Control vs. Male:Resilient	-0.05252	-0.6780 to 0.5730	0.9998	No
	Male:Control vs. Female:Control	-2.98e-08	-0.5015 to 0.5015	> 0.9999	No
	Male:Control vs. Female:Susceptible	-0.154	-0.6322 to 0.3242	0.923	No
	Male:Control vs. Female:Resilient	-0.262	-0.7541 to 0.2301	0.5982	No
	Male:Susceptible vs. Male:Resilient	-0.1239	-0.7494 to 0.5016	0.9904	No
	Male:Susceptible vs. Female:Control	-0.07141	-0.5729 to 0.4301	0.9979	No
	Male:Susceptible vs. Female:Susceptible	-0.2254	-0.7036 to 0.2527	0.7118	No
	Male:Susceptible vs. Female:Resilient	-0.3334	-0.8256 to 0.1587	0.3382	No
	Male:Resilient vs. Female:Control	0.05252	-0.5019 to 0.6070	0.9997	No
	Male:Resilient vs. Female:Susceptible	-0.1015	-0.6349 to 0.4319	0.992	No
	Male:Resilient vs. Female:Resilient	-0.2095	-0.7555 to 0.3365	0.8521	No
	Female:Control vs. Female:Susceptible	-0.154	-0.5346 to 0.2265	0.8222	No
	Female:Control vs. Female:Resilient	-0.262	-0.6600 to 0.1359	0.3689	No
	Female:Susceptible vs. Female:Resilient	-0.108	-0.4761 to 0.2601	0.947	No
	Figure Supl. 6d - C-fos expression in superficial layer of PFC two-way anova statistical analysis
	Two-way ANOVA table	SS	DF	MS	F (DFn, DFd)	P value	Significant?
	Interaction	0.05204	2	0.02602	F (2, 34) = 0.4366	P = 0.6498	No
	Sex Factor	0.1011	1	0.1011	F (1, 34) = 1.697	P = 0.2015	No
	Phenotype Factor	0.04115	2	0.02058	F (2, 34) = 0.3452	P = 0.7105	No
	Residual	2.027	34	0.0596
	Tukey's multiple comparisons test	Mean Diff.	95% CI of diff.	Adjusted P Value	Significant?
	Male:Control vs. Male:Susceptible	0.09653	-0.4245 to 0.6176	0.993	No
	Male:Control vs. Male:Resilient	0.03606	-0.4850 to 0.5571	> 0.9999	No
	Male:Control vs. Female:Control	3.725e-08	-0.4512 to 0.4512	> 0.9999	No
	Male:Control vs. Female:Susceptible	-0.04568	-0.4759 to 0.3846	0.9995	No
	Male:Control vs. Female:Resilient	-0.1518	-0.5946 to 0.2910	0.9029	No
	Male:Susceptible vs. Male:Resilient	-0.06047	-0.5815 to 0.4606	0.9992	No
	Male:Susceptible vs. Female:Control	-0.09653	-0.5478 to 0.3547	0.9865	No
	Male:Susceptible vs. Female:Susceptible	-0.1422	-0.5725 to 0.2880	0.9155	No
	Male:Susceptible vs. Female:Resilient	-0.2483	-0.6911 to 0.1945	0.5459	No
	Male:Resilient vs. Female:Control	-0.03606	-0.4873 to 0.4152	0.9999	No
	Male:Resilient vs. Female:Susceptible	-0.08174	-0.5120 to 0.3485	0.9921	No
	Male:Resilient vs. Female:Resilient	-0.1878	-0.6306 to 0.2550	0.7935	No
	Female:Control vs. Female:Susceptible	-0.04568	-0.3881 to 0.2967	0.9985	No
	Female:Control vs. Female:Resilient	-0.1518	-0.5098 to 0.2063	0.794	No
	Female:Susceptible vs. Female:Resilient	-0.1061	-0.4373 to 0.2251	0.9253	No
